# Supplementary material for: Hybrid RNA Sequencing Strategy for the Dynamic Transcriptomes of Winter Dormancy in an Evergreen Herbaceous Perennial, Iris japonica
Source: Front Genet. 2022 Mar 16;13:841957. doi: 10.3389/fgene.2022.841957 (PMC8965894; doi:10.3389/fgene.2022.841957)
Supplement: Supplementary file 1 [file Table2.XLSX]

## Sheet: Table 1
Supplementary Table 2. Statistics of japonese iris RNA quality and transcriptomes by Illumina Xten in this study
Sample	Description	RIN	28S/18S	OD260/280	OD260/230	Clean reads	Mapped reads (Number & rate)	GC(%)	Q30(%)	SRA sccession	Biosample accession
E1-1	Fall growth_1	8	1.8	2.22	1.94	27056271	18,601,487 (68.75%)	50.67	94.4	SRR7778948	SAMN09842349
E1-2	Fall growth_2	8.3	1.8	2.22	2.18	24595110	16,705,354 (67.92%)	50.78	94.57	SRR7778947	SAMN09842350
E1-3	Fall growth_3	8.8	1.9	2.22	2.25	25193230	16,821,675 (66.77%)	50.16	94.14	SRR7778946	SAMN09842351
E2-1	Dormancy induction_1	8.6	2.2	2.08	2.11	38363123	24,110,484 (62.85%)	48.1	93.93	SRR7778943	SAMN09842352
E2-2	Dormancy induction_2	7.2	1.6	2.19	1.19	27420942	18,110,795 (66.05%)	50.42	94.21	SRR7778952	SAMN09842367
E2-3	Dormancy induction_3	6.5	1.5	2.2	1.47	24092263	15,485,294 (64.27%)	49.37	94.23	SRR7778951	SAMN09842368
E7-1	Dormancy_1	8.2	1.9	2.19	1.91	36982288	25,025,283 (67.67%)	49.68	93.64	SRR7778950	SAMN09842430
E7-2	Dormancy_2	8.3	2	2.25	1.58	39470014	27,009,370 (68.43%)	50.23	94.03	SRR7778949	SAMN09842431
E7-3	Dormancy_3	7.8	1.8	2.19	1.73	39470014	18,053,495 (65.77%)	49.93	94.38	SRR7778944	SAMN09842433
E8-1	Growth recovery_1	8.2	1.8	2.18	1.29	45826364	30,658,132 (66.90%)	49.9	93.38	SRR7778943	SAMN09844982
E8-2	Growth recovery_2	8.1	1.9	2.28	1.73	25692125	17,450,002 (67.92%)	50.54	93.78	SRR7778956	SAMN09844983
E8-3	Growth recovery_3	8	1.8	2.23	1.48	25094877	16,807,050 (66.97%)	50.32	94.27	SRR7778955	SAMN09844984
E10-1	Spring growth_1	8.8	2.1	2.14	1.77	46407430	31,731,570 (68.38%)	50.91	93.1	SRR7778958	SAMN09844985
E10-2	Spring growth_2	7.7	1.7	2.18	1.48	41799413	28,288,234 (67.68%)	50.8	93.64	SRR7778957	SAMN09844986
E10-3	Spring growth_3	7.9	1.8	2.17	1.91	26131216	17,688,787 (67.69%)	51.2	94.41	SRR7778960	SAMN09844987
