# Supplementary material for: Hybrid RNA Sequencing Strategy for the Dynamic Transcriptomes of Winter Dormancy in an Evergreen Herbaceous Perennial, Iris japonica
Source: Front Genet. 2022 Mar 16;13:841957. doi: 10.3389/fgene.2022.841957 (PMC8965894; doi:10.3389/fgene.2022.841957)
Supplement: Supplementary file 2 [file Table3.XLSX]

## Sheet: Table 2
Supplementary Table 3. Statistics of japonese iris RNA quality and libraries for Pacbio RS II sequencing in this study
Sample	RIN	28S/18S	OD260/280	OD260/230	Pacbio sample ID	Biosample accession	cDNA size	SMRT cells	Reads of insert	No. of full-length non-chimeric reads	Average full-length non-chimeric read length
E1	8.8	1.9	2.22	2.25	E-FL	SAMN09844988	1-2 Kb	3	138987	57706	1350
E2	8.6	2.2	2.08	2.11
E3	7.6	1.8	2.15	1.19
E4	8.8	2.2	2.19	2.04			2-3 Kb	2	90632	45169	2372
E5	7.5	1.7	2.15	1.58
E6	8.8	2.1	2.2	1.89
E7	8.2	1.9	2.19	1.91			3-6 Kb	2	70585	35488	3675
E8	8.1	1.9	2.28	1.73
E10	8.8	2.1	2.14	1.77
