# Supplementary material for: Hybrid RNA Sequencing Strategy for the Dynamic Transcriptomes of Winter Dormancy in an Evergreen Herbaceous Perennial, Iris japonica
Source: Front Genet. 2022 Mar 16;13:841957. doi: 10.3389/fgene.2022.841957 (PMC8965894; doi:10.3389/fgene.2022.841957)
Supplement: Supplementary file 4 [file Table4.XLSX]

## Sheet: Table 3
Supplementary Table 4. Read number and length distribution after Pacbio Iso-seq analysis
cDNA size	SMRT cells	Polymerase Reads	Subreads number	Average subreads length(bp)	N50 (bp)
1-2 Kb	3	450876	2886298	1643	1606
2-3 Kb	2	300584	1270289	2538	2520
3-6 Kb	2	300584	646358	4024	3953
Reads of insert (ROI)
cDNA size	ROI number	Bases of ROI	Mean length of ROI	Mean quality of ROI	Mean number of passes
1-2 Kb	138987	276189339	1987	0.92	14
2-3 Kb	90632	240917957	2658	0.92	10
3-6 Kb	70585	270886366	3837	0.9	6
Classify
cDNA size	5′-primer	3′-primer	Poly A	Full length	FLNC	Average FLNC read length(bp)
1-2 Kb	70436	82952	79668	57906	57706	1350
2-3 Kb	54953	58569	57417	45347	45169	2372
3-6 Kb	43417	46122	45752	35505	35488	3675
Cluster
cDNA size	Number of consensus isoforms	Average consensus isoforms read length (bp)	Number of polished high-quality isoforms	Number of polished low-quality isoforms	Percent of polished high-quality isoforms(%)
0-1 Kb	2963	933	2686	277	0.9065
1-2 Kb	24267	1377	21290	2977	0.8773
2-3 Kb	19747	2371	16308	3439	0.8258
3-6 Kb	20241	3701	12445	7796	0.6148
above 6 Kb	569	8915	33	536	0.058
Correct
Correction	Total number	Mean length (bp)	Max length (bp)	Min length (bp)	N50(bp)	N75(bp)
Before	52762	2195	7559	369	2495	1772
After	58654	2411	32995	369	2862	2101
*FLNC: full-length non-chimeric
