# Supplementary material for: Hybrid RNA Sequencing Strategy for the Dynamic Transcriptomes of Winter Dormancy in an Evergreen Herbaceous Perennial, Iris japonica
Source: Front Genet. 2022 Mar 16;13:841957. doi: 10.3389/fgene.2022.841957 (PMC8965894; doi:10.3389/fgene.2022.841957)
Supplement: Supplementary file 5 [file Table1.XLSX]

## Sheet: Table 4
Supplementary Table 1. Primers of selected genes for real time-qPCR validation
Gene	Forward Primer	Reverse Primer
PTB1	GGAATGTCTTGCTCGTAAC	GGAGAACACCAGATGAATAAC
SVP1	TGACACCTCTCTCAAGTTAG	ATGCCAATGCCTAGACAA
SVP2	TCAGACATGGGTTTGCTAAT	GTCTCGATGTCACCAAGAA
NAC	ACATCTCATCATCGCCATA	CAGTCCGCTCACTCATTA
HMGA	TGTTATGTGAGGTGACTAAG	CAGAGACAGAGACAGAGA
GSA2	GAATGTACTCCGACGAAT	TGAAGAGGTGAAGAACTG
CYP90B1	TAGCAGTAGAGAAGAAGAAG	GGACACCTAACATCAAGT
C2C2-CO-like	TCTCTGGCAGGTCATCAT	TACGGTTCTTCCTCTTCTC
AREB3	CAGGCTTACACCAATGAA	CTTGTCCAACTCCTTCTG
ABF1	CAATAACGCAGAGAAGAC	TAGAAGGGAAGGTAAAGAC
